# Supplementary material for: Association of ankle-brachial index with cognitive decline in patients with lacunar infarction
Source: PLoS One. 2022 Feb 4;17(2):e0263525. doi: 10.1371/journal.pone.0263525 (PMC8815973; doi:10.1371/journal.pone.0263525)
Supplement: S1 Data — (XLSX) [file pone.0263525.s005.xlsx]

## Sheet: Sheet1
Sex(1;Male 0;Female)	Age	Body mass index	Education	MMSE	Orientation	Immediate recall	Attention and calculation	Delayed recall	Language	Visuospatial cognition	Hypertension	Diabetes mellitus	Dyslipidemia	Chronic kidney disease	Current smoker	Habitual drinker	Antihypertensive drug	Antidiabetic drug	NIHSS score	min ABI	Max baPWV	side of lesion	Corona radiata	Basal ganglia	Capsulae internae	Thalamus	Brain stem	DWMH	PVH
0	91	23.1122	6	26	8	3	3	3	9	1	1	0	1	0	0	1	1	0	2	1.03	2517	L	0	0	0	1	0	1	2
1	65	26.5625	12	28	10	3	4	2	9	1	1	0	1	0	1	0	1	0	1	1.05	1783	R	0	0	0	0	1	1	1
1	81	24.3865	9	27	9	3	4	2	9	1	1	1	0	0	0	0	1	1	3	1.08	2191	R	0	0	1	0	0	1	2
1	82	23.9361	12	26	10	3	2	2	9	1	1	1	1	0	0	0	1	1	5	1.17	1729	L	1	0	0	0	0	1	1
0	69	24.6132	12	27	10	3	3	3	8	1	1	1	0	1	1	1	1	1	1	1.07	2494	L	0	0	0	1	0	2	2
0	87	25.6837	9	26	10	3	2	2	9	1	0	0	0	1	0	0	0	0	0	1.22	1508	L	0	1	0	0	0	2	2
1	83	26.6193	9	30	10	3	5	3	9	1	1	1	1	0	0	0	1	1	1	1.19	2705	R	1	0	0	0	0	1	0
0	76	22.719	12	30	10	3	5	3	9	1	1	0	0	1	0	1	1	0	0	1.07	1987	R	0	0	0	1	0	1	1
1	66	23.8751	12	28	10	3	3	3	9	1	0	0	0	0	1	1	0	0	0	1.16	1341	L	0	0	1	0	0	1	1
1	70	25.8726	12	25	10	3	1	2	9	1	1	0	1	1	0	1	1	0	0	0.99	2669	L	0	0	0	1	0	1	1
1	83	23.2166	9	25	10	3	3	1	8	1	0	0	0	1	0	0	0	0	3	1.08	4077	R	1	0	0	0	0	2	2
1	56	20.3244	12	30	10	3	5	3	9	1	1	0	0	1	1	1	0	0	2	1.18	1925	L	0	0	0	0	1	1	1
0	78	22.719	12	30	10	3	5	3	9	1	1	0	1	0	0	0	1	0	0	0.82	2049	R	1	0	0	0	0	2	2
1	82	24.8016	9	26	10	3	2	2	9	1	1	0	0	0	0	0	1	0	1	1.13	1550	L	0	0	1	0	0	1	2
0	90	20.0788	9	26	10	3	1	3	9	1	1	0	0	1	0	0	1	0	3	0.89	2646	R	0	0	0	1	0	1	2
0	81	18.5108	9	26	9	3	3	3	9	1	1	0	0	1	0	0	1	0	4	1.06	2448	L	0	0	1	0	0	1	2
1	71	18.4425	12	27	10	3	5	0	9	1	1	0	0	0	1	1	1	0	3	1.15	2460	R	0	0	1	0	0	1	2
1	64	26.9896	12	27	10	3	2	3	9	1	1	0	0	0	1	1	1	0	0	1.02	2382	L	0	1	0	0	0	2	2
1	83	19.3205	9	23	8	3	2	2	8	1	0	0	0	1	0	0	0	0	0	0.53	1934	L	0	0	0	1	0	1	2
0	62	20.8889	9	26	10	3	1	3	9	1	1	0	1	0	0	0	1	0	1	1.27	2231	R	0	0	0	1	0	2	2
1	61	22.83	9	23	9	3	1	2	8	0	1	0	0	0	0	0	1	0	1	0.94	3362	R	0	0	1	0	0	1	2
1	71	27.4348	14	29	10	3	5	2	9	1	1	0	0	0	1	0	1	0	5	1.16	1514	L	0	0	0	0	1	1	2
1	66	24.7676	12	29	10	3	4	3	9	1	1	0	1	0	0	1	1	0	3	1.08	1985	L	1	0	0	0	0	2	2
1	90	22.3133	8	27	9	3	5	2	8	1	0	0	0	0	0	0	0	0	1	1.17	2161	L	0	0	1	0	0	1	2
1	64	22.3214	16	29	10	3	5	2	9	1	1	0	1	0	1	1	1	0	1	1.16	2099	R	0	0	1	0	0	1	0
1	68	22.0444	12	29	10	3	5	2	9	1	0	1	0	0	0	1	0	1	0	1.1	1784	L	0	0	1	0	0	1	2
0	72	24.1415	16	30	10	3	5	3	9	1	1	0	1	0	0	1	1	0	0	1.26	1999	L	0	0	1	0	0	1	1
0	73	17.313	12	28	10	3	5	1	9	1	0	0	1	0	0	0	0	0	1	1.02	2883	R	0	0	0	1	0	1	2
1	64	23.8754	12	28	10	3	3	3	9	1	1	1	1	0	1	1	1	0	3	1.16	1787	R	0	0	0	1	0	1	1
0	83	20	9	28	10	3	3	3	9	1	1	0	0	0	0	0	1	0	5	1.07	2359	R	0	0	0	1	0	1	0
1	80	23.3377	12	29	9	3	5	3	9	1	1	0	1	0	0	0	1	0	1	1.05	3381	L	0	0	0	1	0	2	2
1	78	26.7539	12	29	10	3	5	2	9	1	1	1	1	1	0	0	1	1	1	1.19	1850	L	1	0	0	0	0	2	2
1	67	26.0262	12	27	10	3	5	2	7	0	1	1	1	0	0	1	1	1	3	1.12	2001	R	1	0	0	0	0	2	2
0	93	23.7812	6	26	10	3	2	2	9	1	1	0	1	1	0	0	1	0	2	0.93	2248	L	1	0	0	0	0	2	2
0	76	20.0877	12	30	10	3	5	3	9	1	0	0	0	0	0	0	0	0	1	1.13	2448	L	0	0	0	1	0	1	2
1	51	26.7578	16	29	10	3	4	3	9	1	1	0	0	0	1	1	1	0	2	1.1	1902	R	0	0	0	0	1	0	0
1	67	24.093	16	29	10	3	5	2	9	1	1	0	1	1	0	1	1	0	1	1.21	1801	R	0	0	0	0	1	1	1
1	82	23.6244	9	26	10	3	2	3	8	1	1	0	1	0	0	0	1	0	0	1.16	2344	R	0	0	1	0	0	1	0
1	61	27.1094	14	27	10	3	2	3	9	1	1	0	0	0	1	0	1	0	1	1.25	1934	L	0	0	0	0	1	1	0
1	44	22.4996	12	25	10	3	1	2	9	1	0	0	0	0	1	1	0	0	5	1.19	1472	L	0	1	0	0	0	1	0
0	73	23.6013	12	27	10	3	2	3	9	1	1	0	1	0	0	0	1	0	1	1.12	1851	R	0	0	0	1	0	0	0
1	67	23.4375	12	25	10	3	5	0	7	1	0	0	1	0	1	0	0	0	1	1.03	1601	L	1	0	0	0	0	1	1
1	54	23.0469	12	22	9	3	0	3	7	0	0	0	1	0	1	1	0	0	4	0.98	1579	L	0	0	1	0	0	1	1
1	73	22.2656	12	24	10	3	1	2	8	1	1	1	1	0	0	0	1	1	4	1.19	2893	L	0	0	1	0	0	0	0
1	57	24.093	12	29	10	3	5	2	9	1	1	0	1	0	1	1	1	0	5	1.06	2070	L	1	0	0	0	0	1	0
1	73	25.6806	16	27	9	3	5	2	8	1	1	0	1	0	0	0	1	0	2	1.13	1913	R	0	0	0	1	0	1	1
0	54	17.898	12	27	10	3	5	0	9	1	1	1	1	0	1	1	1	0	2	1.14	1680	L	0	0	1	0	0	1	1
1	74	21.6413	16	30	10	3	5	3	9	1	1	0	0	0	1	1	1	0	0	1.06	1700	L	0	0	1	0	0	1	1
1	63	27.3438	12	27	10	3	5	1	8	1	1	0	0	0	0	1	1	0	2	1.25	2871	R	0	0	1	0	0	1	0
1	63	24.4473	14	26	10	3	1	3	9	1	1	1	1	0	1	1	1	1	2	1.2	2147	L	1	0	0	0	0	1	0
0	65	26.7094	12	28	10	3	5	1	9	1	1	1	0	0	0	0	1	1	0	1.15	2304	R	0	0	0	1	0	1	0
0	70	20.1746	14	26	10	3	1	3	9	1	0	0	0	1	0	0	0	0	3	1.08	1913	L	0	0	0	1	0	2	2
1	74	23.2446	16	30	10	3	5	3	9	1	0	0	1	0	0	1	0	0	1	1.14	1897	R	0	0	0	1	0	0	0
0	79	22.495	12	30	10	3	5	3	9	1	1	0	1	0	0	0	1	0	2	1.16	2072	R	1	0	0	0	0	2	2
0	76	17.7458	10	23	9	3	1	1	9	1	1	0	1	0	0	0	1	0	1	1.07	1708	L	0	0	0	1	0	2	2
1	77	24.2188	12	26	9	3	5	1	8	1	1	1	0	0	0	0	1	1	4	1.11	1589	R	0	0	0	1	0	2	2
1	48	23.7954	12	26	10	3	3	1	9	1	0	0	1	1	1	1	0	0	2	1.2	1395	R	0	0	1	0	0	1	1
1	65	22.4913	12	29	10	3	5	2	9	1	1	0	0	0	0	1	1	0	4	1.08	3591	L	1	0	0	0	0	1	0
0	65	22.3517	12	27	10	3	3	2	9	1	0	0	1	0	0	0	0	0	1	1.24	1618	L	0	0	0	0	1	1	1
1	68	23.1473	12	30	10	3	5	3	9	1	1	0	1	1	1	1	1	0	1	1.21	2211	L	1	0	0	0	0	2	2
1	62	22.6562	12	26	10	3	1	3	9	1	1	0	1	0	1	0	1	0	0	0.99	1874	R	1	0	0	0	0	1	1
1	74	25	12	28	10	3	3	3	9	1	1	1	1	1	0	0	1	1	2	1.18	1956	R	0	1	0	0	0	2	2
1	65	22.4996	16	26	10	3	1	3	9	1	0	0	1	0	1	1	0	0	1	1.11	1683	L	0	0	1	0	0	1	1
1	74	23.8751	12	29	10	3	5	2	9	1	0	0	0	1	0	0	0	0	0	1.14	1770	L	1	0	0	0	0	2	2
1	59	24.539	9	22	10	3	0	2	8	1	1	0	0	1	1	1	1	0	4	1.02	3002	R	1	0	0	0	0	2	2
1	86	25.2363	9	29	10	3	5	2	9	1	1	1	0	1	1	0	1	0	4	1.15	2339	L	0	0	1	0	0	2	2
1	69	27.3438	12	26	9	3	2	3	9	1	1	1	0	0	0	1	1	1	3	1.08	2022	L	0	0	1	0	0	1	2
1	70	25.0772	12	25	9	3	1	3	9	1	1	0	0	1	1	1	1	0	0	1.17	1601	R	1	0	0	0	0	2	2
1	78	24.2031	14	29	10	3	5	3	9	1	1	1	1	0	1	0	1	1	3	1.13	1698	L	0	0	0	1	0	2	2
1	84	25.9701	12	26	10	3	3	1	9	1	1	1	1	1	0	0	1	1	1	1.21	2716	R	1	0	0	0	0	2	2
1	83	29.8119	9	26	10	3	3	2	8	1	0	1	0	0	0	0	0	0	1	1.08	2442	L	0	0	1	0	0	2	2
1	80	21.7502	12	25	9	3	5	0	8	1	0	0	1	0	1	0	0	0	1	1.11	2137	R	0	0	1	0	0	1	2
1	65	22.7732	14	29	10	3	5	2	9	1	0	0	0	0	0	1	0	0	2	1.2	1334	L	0	0	0	0	1	1	1
0	92	20.8117	9	29	10	3	5	2	9	1	1	1	1	0	0	0	1	0	2	0.72	4683	L	1	0	0	0	0	1	1
1	64	18.75	16	24	10	3	1	2	8	1	0	0	1	0	0	1	0	0	1	1.08	1904	L	0	0	0	1	0	1	1
1	61	37.6086	12	29	10	3	5	2	9	1	1	1	0	0	1	0	1	0	2	0.95	1710	R	1	0	0	0	0	1	1
0	85	25.2081	9	22	9	3	1	2	7	0	1	0	1	0	0	0	1	0	2	0.89	2382	L	0	0	0	0	1	1	2
0	76	22.213	14	30	10	3	5	3	9	1	0	0	0	1	0	0	0	0	1	1.1	1499	L	0	0	1	0	0	1	2
0	82	18.2615	12	27	9	3	5	2	8	0	1	0	0	0	0	0	1	0	2	1.04	1664	R	0	0	1	0	0	1	1
1	84	26.2336	12	27	8	3	5	2	9	1	1	0	1	1	1	0	1	0	1	1.08	2307	L	0	0	0	1	0	1	0
0	78	31.9009	12	29	10	3	5	2	9	1	1	0	1	0	0	1	1	0	3	1.1	2016	L	1	0	0	0	0	1	1
1	74	24.9135	16	29	10	3	5	2	9	1	0	0	0	0	0	1	0	0	2	1.24	2136	L	0	0	1	0	0	1	0
1	51	20.3052	16	29	10	3	5	2	9	1	1	0	0	0	0	0	0	0	5	1.16	1602	R	0	0	0	1	0	1	1
1	62	26.9274	12	25	10	3	1	2	9	1	0	0	1	0	1	0	0	0	3	0.97	1964	R	1	0	0	0	0	1	1
1	59	23.5294	16	29	10	3	5	2	9	1	1	0	0	1	1	0	1	0	0	1.14	2498	R	1	0	0	0	0	2	2
1	59	23.8754	14	29	10	3	5	2	9	1	0	1	1	0	1	0	0	1	3	1.15	1371	R	1	0	0	0	0	2	2
1	63	21.7993	16	27	10	3	3	3	8	1	1	1	1	0	0	0	1	1	1	1.18	1883	R	0	0	0	1	0	1	1
1	51	21.8776	16	28	10	3	5	2	8	1	1	0	0	0	0	1	0	0	2	1.13	2006	L	1	0	0	0	0	1	1
1	59	22.5827	16	29	10	3	5	2	9	1	1	0	0	0	1	0	1	0	2	1.23	1845	R	0	0	0	0	1	1	1
0	70	23.1569	12	27	9	3	5	1	9	1	1	0	1	0	1	1	1	0	4	1.05	1803	R	0	0	1	0	0	2	2
0	85	25.0331	9	29	10	3	5	2	9	1	1	0	0	0	0	0	1	0	1	1.12	2480	L	1	0	0	0	0	1	2
1	76	19.052	14	23	9	3	1	2	8	1	1	0	0	0	1	1	1	0	0	1.13	1736	L	0	0	0	1	0	1	1
1	43	25.4694	12	29	10	3	5	2	9	1	1	0	0	0	1	1	0	0	3	1.07	1921	L	1	0	0	0	0	1	1
1	71	23.7812	16	26	10	3	1	3	9	1	1	0	1	0	0	1	1	0	2	1.07	1860	L	0	0	0	1	0	1	2
0	78	42.3257	12	29	9	3	5	3	9	1	1	0	1	0	0	1	1	0	0	1.17	2231	R	0	0	0	1	0	2	2
0	90	21.4792	9	25	8	2	5	2	8	1	1	0	0	0	0	0	1	0	0	0.98	1609	L	0	0	0	0	1	2	2
1	92	27.2817	10	27	10	3	3	3	8	1	0	0	0	1	0	0	0	0	2	1.16	2457	R	1	0	0	0	0	2	2
1	58	27.989	16	26	10	3	2	2	9	1	0	1	1	0	1	1	0	0	2	1.17	1607	L	0	0	1	0	0	1	1
1	66	23.8248	16	22	9	3	2	0	8	1	0	0	1	0	0	0	0	0	6	1.09	1499	L	1	0	0	0	0	1	1
0	83	19.736	12	23	10	3	1	0	9	1	0	0	0	1	0	0	0	0	1	1.07	3392	R	0	0	0	1	0	1	2
1	67	23.3091	16	28	10	3	5	1	9	1	0	1	1	0	1	0	0	1	4	1.03	1609	L	0	0	0	1	0	1	2
0	95	16.6603	6	29	9	3	5	3	9	1	1	0	1	0	0	0	0	0	4	0.55	1469	R	0	0	0	0	1	1	2
1	69	21.9723	12	30	10	3	5	3	9	1	0	0	0	0	0	1	0	0	1	1.14	2671	R	0	0	0	1	0	1	2
0	89	18.6667	12	27	9	3	5	1	9	1	0	0	0	0	0	0	0	0	1	0.96	1611	L	0	0	0	0	1	1	2
1	66	21.7738	16	27	9	3	5	1	9	1	1	1	0	0	1	0	1	1	2	1.24	2089	R	0	0	1	0	0	2	2
0	73	18.048	14	30	10	3	5	3	9	1	1	0	0	0	0	0	1	0	1	1.03	2513	L	1	0	0	0	0	2	2
0	70	24	12	26	9	3	2	3	9	1	1	0	1	0	0	0	1	0	2	1.27	2770	R	0	0	0	1	0	1	2
0	92	27.1816	9	30	10	3	5	3	9	1	0	1	1	0	1	0	0	0	1	1.08	2667	L	0	0	0	1	0	0	0
0	77	19.4728	16	26	10	3	1	3	9	1	0	1	0	0	0	0	0	1	2	1.32	2318	R	0	0	0	1	0	1	2
1	62	20.6255	16	29	10	3	5	2	9	1	0	0	0	0	1	1	0	0	2	1.09	1612	R	0	0	1	0	0	1	2
1	68	27.2509	16	26	10	3	1	3	9	1	1	0	1	0	0	0	1	0	0	1.17	1826	L	0	0	0	0	1	2	2
0	77	28.0404	12	26	9	3	2	3	9	1	1	0	1	0	0	1	1	0	2	1.1	1847	L	1	0	0	0	0	1	1
1	66	28.0578	16	30	10	3	5	3	9	1	1	0	1	0	1	1	1	0	5	1.17	2649	L	0	0	1	0	0	2	2
1	57	22.5161	16	29	10	3	4	3	9	1	0	0	0	0	1	0	0	0	2	1.26	1712	R	0	0	0	1	0	2	2
0	76	23.473	12	30	10	3	5	3	9	1	1	0	1	0	0	0	1	0	1	1.12	2339	R	1	0	0	0	0	2	2
0	88	22.4204	11	21	7	3	2	1	8	1	1	0	1	1	0	1	1	0	4	1.07	3088	L	1	0	0	0	0	2	2
1	67	27.2173	12	30	10	3	5	3	9	1	1	1	1	1	1	0	1	0	3	1.18	2129	L	0	0	0	1	0	1	0
1	78	25.1559	14	25	9	3	1	3	9	1	1	0	0	0	0	1	1	0	1	1.16	2494	R	0	0	0	0	1	2	2
1	60	28.8281	16	29	10	3	5	2	9	1	1	0	1	0	1	0	0	0	2	1.12	1651	L	0	0	1	0	0	1	1
0	72	22.9071	12	28	9	3	5	2	9	1	0	0	0	0	1	1	0	0	2	1.02	3067	R	1	0	0	0	0	2	2
1	95	16.8369	10	23	9	3	3	3	5	0	1	0	0	0	0	0	0	0	6	1.03	4800	L	1	0	0	0	0	2	2
0	91	27.3025	9	26	8	3	4	3	8	1	1	0	0	0	0	0	0	0	3	0.98	1686	R	1	0	0	0	0	2	2
1	77	26.3879	14	26	9	3	4	2	8	1	0	1	0	0	0	1	0	1	3	1.12	2164	R	0	0	0	1	0	2	2
1	63	21.6955	12	29	10	3	5	2	9	1	1	0	1	0	1	1	1	0	3	1.19	2051	R	1	0	0	0	0	1	0
0	79	21.2279	12	30	10	3	5	3	9	1	1	0	1	0	0	0	1	0	2	1.15	1745	R	0	0	0	1	0	2	2
1	77	21.1506	12	29	10	3	4	3	9	1	1	0	1	0	0	1	1	0	0	1.15	2208	L	1	0	0	0	0	2	2
1	73	23.533	14	26	9	3	5	1	8	1	1	1	1	1	1	1	1	1	1	1.05	2109	R	0	0	0	1	0	2	2
0	87	24.019	10	29	10	3	5	2	9	1	1	1	1	1	0	0	1	0	0	1.09	2345	R	1	0	0	0	0	2	2
0	76	19.2277	12	30	10	3	5	3	9	1	0	0	1	0	0	0	0	0	1	1.07	2246	L	0	0	0	1	0	2	2
0	76	29.2629	12	22	8	3	1	3	7	1	1	1	1	1	0	0	1	1	0	1.15	1810	R	0	0	0	1	0	2	2
0	69	21.2306	14	27	10	3	4	2	8	0	0	0	0	0	0	0	0	0	4	1.17	1719	R	0	0	0	1	0	1	1
0	80	19.6683	12	29	9	3	5	3	9	1	0	0	0	0	0	0	0	0	4	1.07	1739	R	0	0	0	0	1	1	1
1	85	21.1905	12	23	9	3	2	0	9	1	1	0	1	1	0	0	1	0	0	1.05	2286	L	0	0	0	1	0	1	1
1	71	36.2858	16	26	10	3	5	1	7	1	1	1	1	0	1	1	1	1	3	1.07	2560	R	0	0	1	0	0	1	0
0	87	28.9127	10	30	10	3	5	3	9	1	0	0	1	1	0	0	0	0	0	1.05	1903	R	0	0	0	1	0	2	2
1	74	26.6852	12	29	10	3	5	2	9	1	1	0	0	0	0	1	1	0	3	1.09	1948	R	1	0	0	0	0	2	2
1	76	22.0181	12	29	9	3	5	3	9	1	1	0	0	0	0	1	1	0	1	1.17	2013	L	0	0	0	1	0	1	2
0	75	20.945	12	26	10	3	1	3	9	1	1	1	1	1	0	0	1	1	2	1.14	2007	R	0	0	0	0	1	2	2
0	71	24.4511	14	27	10	3	4	1	9	1	1	0	1	0	0	0	1	0	0	1.07	2513	L	0	0	1	0	0	1	0
1	76	18.1449	16	23	8	3	1	2	9	1	0	0	1	1	0	0	0	0	1	1.07	2329	R	0	0	0	0	1	2	2
0	72	28.2597	12	25	10	3	1	2	9	1	1	1	1	0	0	0	1	1	1	1.02	1861	L	0	0	0	1	0	2	2
1	52	27.7551	16	24	10	3	0	3	8	1	1	0	0	0	1	1	0	0	0	1.11	1783	L	0	0	0	0	1	2	2
0	65	28.7991	12	30	10	3	5	3	9	1	1	0	1	0	0	1	1	0	1	1.1	1781	L	0	0	0	1	0	2	2
0	80	22.9101	12	23	9	3	0	2	9	1	1	0	1	1	0	0	1	0	2	1.14	1563	R	0	0	0	0	1	2	2
0	81	21.6156	12	22	9	3	1	2	7	0	0	0	1	1	0	0	0	0	3	1.12	2148	L	1	0	0	0	0	2	2
1	72	24.4796	16	27	10	3	2	3	9	1	0	1	1	0	1	0	0	1	1	1.03	2574	R	1	0	0	0	0	2	2
0	38	22.6003	12	30	10	3	5	3	9	1	0	0	0	0	0	0	0	0	2	1.19	1300	R	0	0	0	1	0	0	1
0	88	17.7458	12	25	10	3	2	1	9	1	1	0	1	0	0	0	1	0	2	1.15	3074	L	0	0	0	0	1	2	2
1	77	27.7381	16	28	10	3	5	1	9	1	1	0	0	0	0	1	1	0	5	1.15	2098	L	1	0	0	0	0	2	2
0	70	21.7096	16	27	10	3	2	3	9	1	1	1	1	0	1	1	1	0	1	1.09	2102	L	0	0	0	0	1	1	0
1	71	23.7141	16	29	9	3	5	3	9	1	1	1	1	0	1	1	1	1	1	1.05	2744	R	0	0	1	0	0	2	2
1	73	22.5827	14	30	10	3	5	3	9	1	1	1	1	0	1	1	1	1	3	1.16	2680	L	0	0	0	0	1	2	2
0	81	23.7109	12	22	10	3	1	1	7	1	1	0	1	0	0	0	1	0	1	1	3272	R	0	0	0	0	1	2	2
1	75	19.1001	14	27	10	3	3	2	9	1	1	0	0	1	1	1	1	0	2	1.06	2518	L	0	1	0	0	0	2	2
1	75	24.022	14	23	9	3	0	2	9	1	1	0	0	0	0	1	1	0	1	1.04	2375	L	0	0	0	0	1	2	2
1	70	21.0843	12	30	10	3	5	3	9	1	1	0	1	0	0	0	1	0	3	1.21	2066	R	1	0	0	0	0	2	2
1	72	23.4375	16	27	9	3	5	1	9	1	0	0	0	0	1	1	0	0	1	1.27	1496	R	1	0	0	0	0	1	1
1	75	25.4748	16	28	10	3	5	2	8	1	0	0	0	0	0	0	0	0	1	1.14	1685	L	0	0	1	0	0	2	2
1	71	23.9512	12	28	10	3	5	1	9	1	0	0	0	0	0	1	0	0	0	1.24	2307	R	0	1	0	0	0	2	2
0	73	23.2335	12	30	10	3	5	3	9	1	0	1	1	0	1	0	0	1	1	1.06	1739	R	0	0	0	1	0	2	2
1	81	19.2277	12	23	9	3	4	2	5	0	1	0	1	0	1	1	1	0	2	1.08	1693	R	0	0	1	0	0	2	2
0	84	23.6735	12	25	10	3	1	3	8	1	1	0	1	0	0	1	1	0	3	1.01	2723	L	0	1	0	0	0	2	2
1	72	23.3492	16	23	10	3	2	0	8	0	1	0	1	0	1	1	1	0	2	1.09	2285	R	1	0	0	0	0	1	2
1	71	27.8144	16	30	10	3	5	3	9	1	1	0	1	0	1	0	1	0	3	1.21	1520	R	0	0	1	0	0	1	1
0	96	18.855	6	28	10	3	3	3	9	1	1	0	1	1	0	0	1	0	0	1.03	2204	L	1	0	0	0	0	2	2
0	88	23.2311	9	30	10	3	5	3	9	1	0	0	1	0	0	0	0	0	1	1.05	2029	R	0	1	0	0	0	2	2
0	83	26.459	12	27	10	3	3	2	9	1	1	0	1	1	0	0	1	0	2	1.14	2071	R	1	0	0	0	0	1	0
1	46	29.4107	12	29	10	3	5	3	8	1	1	1	1	0	0	0	0	0	0	1.18	1530	R	1	0	0	0	0	0	0
1	80	24.3141	12	28	10	3	5	1	9	1	0	0	1	1	0	0	0	0	0	1.15	1970	L	0	1	0	0	0	2	2
0	51	30.8185	12	30	10	3	5	3	9	1	1	0	1	0	1	0	1	0	0	0.98	1977	L	1	0	0	0	0	1	1
0	71	29.5836	12	30	10	3	5	3	9	1	1	1	1	0	0	0	1	1	0	1.26	2681	R	0	0	0	1	0	2	2
0	53	28.8835	16	27	9	3	5	1	9	1	1	0	1	0	1	1	1	0	0	1.08	1563	R	0	0	0	0	1	1	1
1	48	34.7178	16	30	10	3	5	3	9	1	1	0	0	1	0	0	0	0	1	1.11	1426	L	0	0	0	1	0	1	1
1	75	26.5731	12	30	10	3	5	3	9	1	1	0	1	1	1	1	1	0	2	1.15	2318	R	1	0	0	0	0	2	2
1	91	17.7456	9	21	7	3	2	0	9	1	1	1	0	1	1	1	0	0	3	0.83	3818	R	0	0	1	0	0	2	2
0	90	22.4617	9	24	10	3	2	1	8	1	1	0	1	1	0	0	0	0	5	0.74	2054	L	0	1	0	0	0	2	2
